# Supplementary material for: Biological Graft as an Innovative Biomaterial for Complex Skin Wound Treatment in Dogs: A Preliminary Report
Source: Materials (Basel). 2022 Sep 1;15(17):6027. doi: 10.3390/ma15176027 (PMC9456771; doi:10.3390/ma15176027)
Supplement: Supplementary file 1 [file materials-15-06027-s001.zip]

Archive with 1 entries (1 files):
- materials-1832817-supplementary.pdf
